# Supplementary material for: Bringing computational science to the public
Source: Springerplus. 2016 Mar 2;5:259. doi: 10.1186/s40064-016-1856-7 (PMC4775721; doi:10.1186/s40064-016-1856-7)
Supplement: Supplementary file 2 — 10.1186/s40064-016-1856-7 Calculation of likelihood ratios. [file 40064_2016_1856_MOESM2_ESM.xlsx]

## Sheet: Sheet
category	coding	count	proportion	H1 P(female)	H2 P(female)	P(D|H1)	P(D|H2)	LN(P(D|H1))	LN(P(D|H2))	Log likelihood Ratio	likelihood ratio	likelihood
Female < 18	POSITIVE	2	0.4
Male <18	NEGATIVE	3	0.6
				0.5	0.4	0.03125	0.03456	-3.46574	-3.36506	-0.100678	0.904225	0.904225
H1 generates observed data 0.9 times as often as H2 would. Therefore H2 is a better fit to the data.
category	coding	count	proportion	H1 P(female)	H2 P(female)	P(D|H1)	P(D|H2)	LN(P(D|H1))	LN(P(D|H2))	Log likelihood Ratio	likelihood ratio	likelihood
Male >18	NEGATIVE	5	0.714286
Female >18	POSITIVE	2	0.285714	0.5	0.285714	0.0078125	0.0151783	-4.85203	-4.18789	-0.664143	0.514714	0.514714
H1 generates observed data 0.5 times as often as H2 would. Therefore H2 is a better fit to the data.
category	coding	count	proportion	H1 P(female)	H2 P(female)	P(D|H1)	P(D|H2)	LN(P(D|H1))	LN(P(D|H2))	Log likelihood Ratio	likelihood ratio	likelihood
Male	NEGATIVE	9	0.692308
Female	POSITIVE	4	0.307692
				0.5	0.307692	0.00012207	0.000327461	-9.01091	-8.02414	-0.98677	0.372779	0.372779
H1 generates observed data 0.4 times as often as H2 would. Therefore H2 is a better fit to the data.
