# Supplementary material for: Bringing computational science to the public
Source: Springerplus. 2016 Mar 2;5:259. doi: 10.1186/s40064-016-1856-7 (PMC4775721; doi:10.1186/s40064-016-1856-7)
Supplement: Supplementary file 3 — 10.1186/s40064-016-1856-7 Raw data from the questionnaire reponses. [file 40064_2016_1856_MOESM3_ESM.xlsx]

## Sheet: Info Read
In the two sheets next to this is the raw data from the transcription of the surveys.
The data on background and the response to the Likert questions is pseudo-randomised to protect the annonimity of the participants
By pseudo randomised we mean the background data is sorted by age whilst the data from the Likert questions is given in transcription order. This stops the answers from the background questions from being linked to the answers from Likert quetsions
A key to the data colours
Child
Adult

## Sheet: Background questions
The data in these two sheets is randomised to protect the annonymity of the vistors to the event
Attended	Define Yourself	Age
NOT GIVEN	Male	5
YES	Female	9
YES	Female	10
YES	Male	10
YES	Male	11
YES	Female	27
NO	Female	27
YES	Male	32
YES	Male	34
YES	Male	38
YES	Male	39
YES	Male	45
YES	Male	NOT GIVEN
Child
Adult

## Sheet: Question answers
The data in these two sheets is randomised to protect the annonymity of the vistors to the event
Ques1	Ques2	Ques3	Ques4	Ques5	Ques6	Ques7	Ques8	Comments	Suggestions for improvement
I am interested in Science	Science experiments can be carried out on computers	I use a computer more than a tablet or other hand held device	Having attended the workshop today I am less excited by science	Having attended the workshop today I think computers are useful within biology	Having attended the workshop today I am more interested in programming a computer	Having attended the workshop today I am likely to use a Raspberry Pi in my own time	Having attended the workshop today I believe this type of workshop would be useful for students aged between 15 and 18
Strongly Agree	Strongly Agree	Agree	Disagree	Strongly Agree	Agree	Agree	Agree	Easy to Follow
Agree	Strongly Agree	Strongly Agree	Neutral	Neutral	Agree	Disagree	Agree	It was okay but a litte bit confusing of parts
Agree	Strongly Agree	Strongly Agree	Strongly Disagree	Strongly Agree	Strongly Agree	Agree	Strongly Agree	Very easy for me Primary age children need more time I think	More whizzbang type stuff
Strongly Agree	Agree	Disagree	Strongly Agree	Strongly Agree	Strongly Agree	Neutral	Neutral
Strongly Agree	Strongly Agree	Strongly Agree	Strongly Disagree	Strongly Agree	Strongly Agree	Strongly Agree	Strongly Agree	Very easy
Neutral	Strongly Agree	Strongly Agree	Disagree	Strongly Agree	Agree	Disagree	Strongly Agree	Very easy
Strongly Agree	Strongly Agree	Neutral	Agree	Strongly Agree	Neutral	Neutral	Strongly Agree	<Childs name> was quiet but I knew she was taking it in	NO
Strongly Agree	Neutral	Strongly Disagree	Neutral	Agree	Strongly Agree	Neutral	Neutral
Agree	Agree	Strongly Agree	Disagree	Agree	Strongly Agree	Strongly Agree	Agree
Agree	Strongly Agree	Disagree	Agree	Strongly Agree	Agree	Neutral	Agree
Strongly Agree	Strongly Agree	Disagree	Strongly Disagree	Strongly Agree	Strongly Agree	Strongly Agree	Strongly Agree	It was very easy to understand
Strongly Agree	Agree	Strongly Agree	Strongly Disagree	Agree	Agree	Neutral	Agree	Easy to follow. Clear explanation	would like to spend more time learning about if and hope to read some of the raspberry pi books/ articles with better understanding now.
Strongly Agree	Strongly Agree	Strongly Agree	Strongly Disagree	Strongly Agree	Strongly Agree	Strongly Agree	Strongly Agree	Very easy. Demonstrators were very informative.
Child
Adult
